# Supplementary material for: Accurate and cost-effective workflow integrating trio pooled-WES for novel gene discovery in neurodevelopmental disorders
Source: Eur J Hum Genet. 2026 Mar 14;34(5):675–82. doi: 10.1038/s41431-026-02075-0 (PMC13172506; doi:10.1038/s41431-026-02075-0)
Supplement: Supplementary file 1 — Supplementary Table S1. [file 41431_2026_2075_MOESM1_ESM.xlsx]

## Sheet: Hoja1
Table S1. Diagnostic variants in known-NDD associated genes identified by solo-WES, including associated phenotypes, inheritance patterns confirmed by Sanger sequencing, and variant classifications.
Gene	Variant	Protein alteration	OMIM phenotype	Zigosity	Inheritance results	Classification
ACTB	NM_001101.5:c.259C>G	p.His87Asp	Baraitser-Winter syndrome 1; MIM 243310	Heterozygous	De novo	P
AFF4	NM_014423.4:c.773G>A	p.Arg258Gln	CHOPS syndrome; MIM 616368	Heterozygous	De novo	P
ARFGEF1	NM_006421.5:c.2669_2672del	p.Leu890GlnfsTer11	Developmental delay, impaired speech, and behavioral abnormalities, with or without seizures; MIM 619964	Heterozygous	Not maternal	LP
ASH1L	NM_001366177.2:c.3937C>T	p.Arg1313Ter	Intellectual developmental disorder, autosomal dominant 52; MIM 617796	Heterozygous	De novo	P
ATP1A3	NM_152296.4:c.1092C>G	p.Cys364Trp	ATP1A3 - Related disorder (MIM 614820; 601338; 619606; 128235)	Heterozygous	De novo	P
﻿CDK13	NM_003718.5:c.2903del	p.Pro968LeufsTer5	Congenital heart defects, dysmorphic facial features, and intellectual developmental disorder; MIM 617360	Heterozygous	NA	LP
CHD2	NM_001271.4:c.2705A>G	p.His902Arg	Developmental and epileptic encephalopathy 94; MIM 615369	Heterozygous	NA	P
CHD2	NM_001271.4:c.2095C>T	p.Arg699Trp	Developmental and epileptic encephalopathy 94; MIM 615369	Heterozygous	De novo	LP
CHD3	NM_001005271.2:c.3683G>A	p.Arg1228Gln	Snijders Blok-Campeau syndrome; MIM 618205	Heterozygous	De novo	P
CLP1	NM_006831.3:c.548C>T	p.Pro183Leu	Pontocerebellar hypoplasia, type 10; MIM 615803	Homozygous	Biallelic	LP
CLTC	NM_004859.4:c.2587G>A	p.Glu863Lys	Intellectual developmental disorder, autosomal dominant 56; MIM 617854	Heterozygous	De novo	LP
DDX3X	NM_001193416.2:c.1079dup	p.Ile361AspfsTer3	Intellectual developmental disorder, X-linked syndromic, Snijders Blok type; MIM 300958	Heterozygous	De novo	P
DHDDS	NM_024887.3:c.632G>A	p.Arg211Gln	Developmental delay and seizures with or without movement abnormalities; MIM 617836	Heterozygous	De novo	P
EP300	NM_001429.4:c.4334A>T	p.Asp1445Val	EP300 - related disorder (MIM 618333; 613684)	Heterozygous	De novo	P
FBN2	NM_001999.4:c.6985C>T	p.Arg2329Ter	Contractural arachnodactyly, congenital; MIM 121050	Heterozygous	--	LP
GABBR2	NM_005458.8:c.493G>T	p.Asp165Tyr	GABBR2 - related disorder (MIM 617904; 617903)	Heterozygous	De novo	P
GTF3C3	NM_012086.5:c.1708C>T NM_012086.5:c.2498A>G	p.Arg570Ter p.Tyr833Cys	Neurodevelopmental disorder with dysmorphic facies, brain anomalies, and seizures; MIM 621201	Compound heterozygous	Biallelic	LP/VUS
H3-3B	NM_005324.5:c.377A>G	p.Gln126Arg	Bryant-Li-Bhoj neurodevelopmental syndrome 2; MIM 619712	Heterozygous	De novo	P
HIVEP2	NM_006734.4:c.5935C>T	p.Arg1979Ter	Intellectual developmental disorder, autosomal dominant 43; MIM 616977	Heterozygous	De novo	P
KCNT1	NM_020822.3:c.1420C>T	p.Arg474Cys	Developmental and epileptic encephalopathy 14; MIM 614959	Heterozygous	De novo	P
﻿KMT2A	NM_001197104.1:c.2318dup	p.Ser774ValfsTer12	Wiedemann-Steiner syndrome; MIM 605130	Heterozygous	De novo	P
KMT2A	NM_001197104.1:c.7212del	p.Leu2405Ter	Wiedemann-Steiner syndrome; MIM 605130	Heterozygous	De novo	P
MSL2	NM_018133.4:c.396_399del	p.Leu133MetfsTer22	Karayol-Borroto-Haghshenas neurodevelopmental syndrome; MIM 620985	Heterozygous	De novo	P
MORC2	NM_001303256.3:c.79G>A	p.Glu27Lys	MORC2 - related disorder (MIM616688; 619090)	Heterozygous	NA	LP
MTSS2	NM_138383.3:c.2011C>T	p.Arg671Trp	Intellectual developmental disorder with ocular anomalies and distinctive facial features; MIM 620086	Heterozygous	De novo	P
NARS1	NM_004539.4:c.1517_1518del	p.Arg506LysfsTer24	Neurodevelopmental disorder with microcephaly, impaired language, epilepsy, and gait abnormalities, autosomal dominant; MIM 619092	Heterozygous	De novo	P
PACS1	NM_018026.3:c.607C>T	p.Arg203Trp	Schuurs-Hoeijmakers syndrome; MIM 615009	Heterozygous	De novo	LP
PAK1	NM_001128620.2:c.1426A>G	p.Ile476Val	Intellectual developmental disorder with macrocephaly, seizures, and speech delay; MIM 618158	Heterozygous	De novo	P
PRKAR1B	NM_001164760.2:c.1003C>T	p.Arg335Trp	Marbach-Schaaf neurodevelopmental syndrome; MIM 619680	Heterozygous	De novo	P
PSMD12	NM_002816.5:c.769C>T	p.Gln257Ter	Stankiewicz-Isidor syndrome; MIM 617516	Heterozygous	Not maternal	LP
PURA	NM_005859.5:c.307_308del	p.Ser103HisfsTer97	Neurodevelopmental disorder with neonatal respiratory insufficiency, hypotonia, and feeding difficulties; MIM 616158	Heterozygous	De novo	P
PURA	NM_005859.5:c.266_268del	p.Ala89del	Neurodevelopmental disorder with neonatal respiratory insufficiency, hypotonia, and feeding difficulties; MIM 616158	Heterozygous	De novo	P
PYCR2	NM_013328.4:c.265A>T	p.Arg89Ter	Leukodystrophy, hypomyelinating, 10; MIM 616420	Homozygous	Biallelic	P
SIK1	NM_173354.5:c.712G>T	p.Glu238Ter	Developmental and epileptic encephalopathy 30; MIM 616341	Heterozygous	NA	LP
SRRM2	NM_016333.4:c.5356C>T	p.Arg1786Ter	Intellectual developmental disorder, autosomal dominant 72; MIM 606032	Heterozygous	NA	LP
SYNGAP1	NM_006772.3:c.1685C>T	p.Pro562Leu	Intellectual developmental disorder, autosomal dominant 5; MIM 612621	Heterozygous	De novo	P
UBAP2L	NM_014847.4:c.653dup	p.Ser218ArgfsTer12	Neurodevelopmental disorder with impaired language, behavioral abnormalities, and dysmorphic facies; MIM 620494	Heterozygous	De novo	P
ZBTB20	NM_001348803.3:c.309_317del	p.Phe103_Val106delinsLeu	Primrose syndrome; MIM 259250	Heterozygous	De novo	LP
ZMIZ1	NM_020338.4:c.2323G>T	p.Glu775Ter	Neurodevelopmental disorder with dysmorphic facies and distal skeletal anomalies; MIM 618659	Heterozygous	NA	LP
P: pathogenic, LP: likely pathogenic, VUS: variants of uncertain significance, NA: Not Available
