# Supplementary material for: Accurate and cost-effective workflow integrating trio pooled-WES for novel gene discovery in neurodevelopmental disorders
Source: Eur J Hum Genet. 2026 Mar 14;34(5):675–82. doi: 10.1038/s41431-026-02075-0 (PMC13172506; doi:10.1038/s41431-026-02075-0)
Supplement: Supplementary file 2 — Supplementary Table S2. [file 41431_2026_2075_MOESM2_ESM.xlsx]

## Sheet: Hoja1
Suplementary Table S2. CNVs identified trough solo-WES
Genomic coordinates	Cytoband	Size	Type	Genes afected	Variant	Array CGH	OMIM phenotype	Rationale for classification
chr17:38739067-38740402 (hg38)	17q12	1335pb	Deletion	PCGF2 (NM_007144.3)	NC_000017.11:g.38739067_38740402del	NA	Turnpenny-Fry syndrome autosomal dominant (MIM 618371)	Candidate CNV; not yet confirmed in the proband. If validated, it would be considered VUS
Chr12:115972077-115972236 (hg38)	12q24.21	159pb	Deletion	MED13L (NM_015335.5)	NC_000012.12:g.115972078_115972237del	NA	Impaired intellectual development and distinctive facial features with or without cardiac defects autosomal dominant (MIM 616789)	Candidate CNV; pending confirmation in the proband. If real, it would be considered likely pathogenic
Chr5:179550570-180338600 (hg38)	5q35.3	788030pb	Duplication	HNRNPH1 (NM_001257293.2)	NC_000005.10:g.179550570_180338600dup	Confirmed	Neurodevelopmental disorder with craniofacial dysmorphism and skeletal defects autosomal dominant (MIM 620083)	Candidate CNV; detected by array-CGH prior to WES and classified as a VUS. Parental segregation is required and currently pending.
Chr2:50346690-50538636 (hg38)	2p16.3	191946pb	Deletion	NRXN1 (NM_001330078.2)	NC_000002.12:g.50346691_50538637del	Confirmed	Chromosome 2p16.3 deletion syndrome (MIM 614332)	Detected by array-CGH; known to have incomplete penetrance and therefore not deemed causal
Chr1:155614059-155709824 (hg38)	1q22	95765pb	Deletion	MSTO1 (NM_018116.4)	NC_000001.11:g.155614059_155709824del	NA	Myopathy, mitochondrial, and ataxia autosomal recessive (MIM 617675)	Unconfirmed CNV in a recessive gene; the variant would be LP if real but only monoallelic, and thus non-diagnostic.
