# Supplementary material for: Accurate and cost-effective workflow integrating trio pooled-WES for novel gene discovery in neurodevelopmental disorders
Source: Eur J Hum Genet. 2026 Mar 14;34(5):675–82. doi: 10.1038/s41431-026-02075-0 (PMC13172506; doi:10.1038/s41431-026-02075-0)
Supplement: Supplementary file 3 — Supplementary Table S3. [file 41431_2026_2075_MOESM3_ESM.xlsx]

## Sheet: Hoja1
Supplementary Table S3. Diagnostic variants in known-NDD associated genes identified by trio pooled-WES, including associated phenotypes, inheritance patterns confirmed by Sanger sequencing, and variant classifications.
Gene	Variant	Protein alteration	OMIM phenotype	Inheritance results	Classification	Rationale for inclusion to trio pooled WES
AGO2	NM_012154.5:c.1244C>T	p.Pro415Leu	Lessel-Kreienkamp syndrome; MIM 619149	De novo	LP	Classified as VUS after solo-WES, proband carried additional VUS, which was one of the criteria for trio WES in the algorithm
ATP6V0A1	NM_001130020.3:c.2222G>A	p.Arg741Gln	Developmental and epileptic encephalopathy 104; MIM 619770	De novo	P	Variant not identified through solo-WES because the gene was not included in the panel
CHD2	NM_001271.4:c.2714G>T	p.Gly905Val	Developmental and epileptic encephalopathy 94; MIM 615369	De novo	P	The patient’s clinical presentation was not consistent with the phenotype associated with this gene
SEPHS1	NM_012247.5:c.1112G>A	p.Arg371Gln	Mullegama et al., 2024 [44]	De novo	P	Variant not identified by solo-WES because the gene was not associated with NDD at the time of the analysis and therefore in the panel
SHANK3	NM_001372044.2:c.3865dup	p.Ala1289GlyfsTer69	Phelan-McDermid syndrome; MIM 606232	De novo	P	High allele frequency of the variant led to its classification as VUS, proband carried additional VUS which was one of the criteria for trio WES in the algorithm
TRIO	NM_007118.4:c.4072G>A	p.Glu1358Lys	TRIO-related disorder (MIM 617061; 618825)	De novo	LP	Classified as VUS after solo-WES, proband carried additional VUS which was one of the criteria for trio WES in the algorithm
ZFHX3	NM_006885.4:c.2459G>T	p.Arg820Leu	Spinocerebellar ataxia 4; MIM 600223	De novo	LP	Classified as VUS after solo-WES, proband carried additional VUS which was one of the criteria for trio WES in the algorithm
P: pathogenic, LP: likely pathogenic, VUS: variants of uncertain significance
